# Supplementary material for: Ecological associations of the coastal marsh periwinkle snail Littoraria irrorata: field and laboratory evidence of vegetation habitat preferences
Source: PeerJ. 2025 Mar 12;13:e19071. doi: 10.7717/peerj.19071 (PMC11910147; doi:10.7717/peerj.19071)
Supplement: Supplemental Information 4 — Rows indicate data from field sampling collections of snails. Each row provides information on each snail collected in 0.25m x 0.25m single-species plots (n = 3 –5) from a well-studied marsh site along the northwestern shore of Bay Batiste, LA (29.4759° N, 89.8543° W) between May 2016 and January 2018. Collection Date is the day of the sampling event. Plant species is the single species of marsh vegetation (SA = Spartina alterniflora, SP = Spartina patens, DS = Distichlis spicata, JR = Juncus roemerianus) where the plot (0.25m x 0.25m quadrat) was placed. Plot indicates the quadrat identification for each sampling quadrat within a species (note: location “B” for SA was sampled in more than one plot on some occasions). Length is the measured shell length (in mm) for each snail collected (note 1: if no snails were collected within a plot, no rows will be listed for that plot; note 2: shell lengths were not measured in May 2016 which is indicated by “N/A” in the row). The density within a plot can be determined by totaling the number of rows with the same collection date/plant species/plot designation. [file peerj-13-19071-s004.xlsx]

## Sheet: L. irrorata shell lengths
Collection Date	Plant Species	Plot	Length (mm)
2016-05-16	DS	A	N/A
2016-05-16	DS	A	N/A
2016-05-16	DS	A	N/A
2016-05-16	DS	B	N/A
2016-05-16	DS	B	N/A
2016-05-16	DS	B	N/A
2016-05-16	DS	B	N/A
2016-05-16	DS	B	N/A
2016-05-16	DS	B	N/A
2016-05-16	DS	C	N/A
2016-05-16	DS	C	N/A
2016-05-16	DS	C	N/A
2016-05-16	JR	A	N/A
2016-05-16	JR	A	N/A
2016-05-16	JR	A	N/A
2016-05-16	JR	A	N/A
2016-05-16	JR	A	N/A
2016-05-16	JR	A	N/A
2016-05-16	JR	A	N/A
2016-05-16	JR	A	N/A
2016-05-16	JR	A	N/A
2016-05-16	JR	B	N/A
2016-05-16	JR	B	N/A
2016-05-16	JR	B	N/A
2016-05-16	JR	B	N/A
2016-05-16	JR	B	N/A
2016-05-16	JR	B	N/A
2016-05-16	JR	B	N/A
2016-05-16	JR	B	N/A
2016-05-16	JR	C	N/A
2016-05-16	JR	C	N/A
2016-05-16	JR	C	N/A
2016-05-16	JR	C	N/A
2016-05-16	SA	A	N/A
2016-05-16	SA	A	N/A
2016-05-16	SA	A	N/A
2016-05-16	SA	A	N/A
2016-05-16	SA	A	N/A
2016-05-16	SA	B	N/A
2016-05-16	SA	B	N/A
2016-05-16	SA	B	N/A
2016-05-16	SA	B	N/A
2016-05-16	SA	B	N/A
2016-05-16	SA	B	N/A
2016-05-16	SA	B	N/A
2016-05-16	SA	B	N/A
2016-05-16	SA	B	N/A
2016-05-16	SA	B	N/A
2016-05-16	SA	B	N/A
2016-05-16	SA	B	N/A
2016-05-16	SA	B	N/A
2016-05-16	SA	B	N/A
2016-05-16	SA	B	N/A
2016-05-16	SA	B	N/A
2016-05-16	SA	B	N/A
2016-05-16	SA	B	N/A
2016-05-16	SA	B	N/A
2016-05-16	SA	B	N/A
2016-05-16	SA	B	N/A
2016-05-16	SA	B	N/A
2016-05-16	SA	B	N/A
2016-05-16	SA	B	N/A
2016-05-16	SA	B	N/A
2016-05-16	SA	B	N/A
2016-05-16	SA	B-1	N/A
2016-05-16	SA	B-1	N/A
2016-05-16	SA	B-1	N/A
2016-05-16	SA	B-1	N/A
2016-05-16	SA	B-1	N/A
2016-05-16	SA	B-1	N/A
2016-05-16	SA	B-1	N/A
2016-05-16	SA	B-1	N/A
2016-05-16	SA	B-1	N/A
2016-05-16	SA	B-1	N/A
2016-05-16	SA	B-1	N/A
2016-05-16	SA	B-1	N/A
2016-05-16	SA	B-1	N/A
2016-05-16	SA	B-1	N/A
2016-05-16	SA	B-1	N/A
2016-05-16	SA	B-1	N/A
2016-05-16	SA	B-1	N/A
2016-05-16	SA	B-1	N/A
2016-05-16	SA	B-1	N/A
2016-05-16	SA	B-1	N/A
2016-05-16	SA	B-1	N/A
2016-05-16	SA	B-1	N/A
2016-05-16	SA	B-1	N/A
2016-05-16	SA	B-1	N/A
2016-05-16	SA	B-2	N/A
2016-05-16	SA	B-2	N/A
2016-05-16	SA	B-2	N/A
2016-05-16	SA	B-2	N/A
2016-05-16	SA	B-2	N/A
2016-05-16	SA	B-2	N/A
2016-05-16	SA	B-2	N/A
2016-05-16	SA	B-2	N/A
2016-05-16	SA	B-2	N/A
2016-05-16	SA	B-2	N/A
2016-05-16	SA	B-2	N/A
2016-05-16	SA	B-2	N/A
2016-05-16	SA	B-2	N/A
2016-05-16	SA	B-2	N/A
2016-05-16	SA	B-2	N/A
2016-05-16	SA	B-2	N/A
2016-05-16	SA	B-2	N/A
2016-05-16	SA	B-2	N/A
2016-05-16	SA	B-2	N/A
2016-05-16	SA	B-2	N/A
2016-05-16	SA	B-2	N/A
2016-05-16	SA	B-2	N/A
2016-05-16	SA	B-2	N/A
2016-05-16	SA	B-2	N/A
2016-05-16	SA	B-2	N/A
2016-05-16	SA	B-2	N/A
2016-05-16	SA	B-2	N/A
2016-05-16	SA	B-2	N/A
2016-05-16	SA	B-2	N/A
2016-05-16	SA	C	N/A
2016-05-16	SA	C	N/A
2016-05-16	SA	C	N/A
2016-05-16	SA	C	N/A
2016-05-16	SA	C	N/A
2016-05-16	SA	C	N/A
2016-05-16	SA	C	N/A
2016-05-16	SA	C	N/A
2016-05-16	SA	C	N/A
2016-05-16	SA	C	N/A
2016-05-16	SA	C	N/A
2016-05-16	SA	C	N/A
2016-05-16	SA	C	N/A
2016-05-16	SA	C	N/A
2016-05-16	SA	C	N/A
2016-05-16	SA	C	N/A
2016-05-16	SA	C	N/A
2016-05-16	SA	C	N/A
2016-05-16	SA	C	N/A
2016-05-16	SA	C	N/A
2016-05-16	SA	C	N/A
2016-05-16	SA	C	N/A
2016-05-16	SA	C	N/A
2016-05-16	SA	C	N/A
2016-05-16	SP	A	N/A
2016-05-16	SP	A	N/A
2016-05-16	SP	A	N/A
2016-05-16	SP	A	N/A
2016-05-16	SP	A	N/A
2016-05-16	SP	A	N/A
2016-05-16	SP	A	N/A
2016-05-16	SP	A	N/A
2016-05-16	SP	A	N/A
2016-05-16	SP	A	N/A
2016-05-16	SP	A	N/A
2016-05-16	SP	A	N/A
2016-05-16	SP	A	N/A
2016-05-16	SP	A	N/A
2016-05-16	SP	B	N/A
2016-05-16	SP	B	N/A
2016-05-16	SP	B	N/A
2016-05-16	SP	B	N/A
6/15/2016	DS	A	19.25
6/15/2016	DS	A	20.45
6/15/2016	DS	A	19.23
6/15/2016	DS	A	20.14
6/15/2016	DS	A	23.75
6/15/2016	DS	A	18.13
6/15/2016	DS	A	20.91
6/15/2016	DS	A	15.75
6/15/2016	DS	A	22.99
6/15/2016	DS	A	19.45
6/15/2016	DS	A	23.12
6/15/2016	DS	B	20.63
6/15/2016	DS	B	18.43
6/15/2016	DS	B	21.05
6/15/2016	DS	B	21.9
6/15/2016	DS	B	18.27
6/15/2016	DS	B	20.77
6/15/2016	DS	B	21.78
6/15/2016	DS	C	20.9
6/15/2016	DS	C	22.25
6/15/2016	DS	C	19.6
6/15/2016	DS	C	20.69
6/15/2016	JR	A	24
6/15/2016	JR	A	20.74
6/15/2016	JR	A	21.18
6/15/2016	JR	A	22.43
6/15/2016	JR	A	21.03
6/15/2016	JR	A	20.94
6/15/2016	JR	A	23.89
6/15/2016	JR	A	22.22
6/15/2016	JR	A	21.41
6/15/2016	JR	A	22.55
6/15/2016	JR	A	22.66
6/15/2016	JR	A	21.62
6/15/2016	JR	A	19.242
6/15/2016	JR	A	20.38
6/15/2016	JR	A	21.49
6/15/2016	JR	A	21.84
6/15/2016	JR	A	21.53
6/15/2016	JR	B	22.86
6/15/2016	JR	B	22.07
6/15/2016	JR	B	21.73
6/15/2016	JR	B	21.23
6/15/2016	JR	B	24.09
6/15/2016	JR	B	21.44
6/15/2016	JR	B	22.7
6/15/2016	JR	B	23.8
6/15/2016	JR	B	21.6
6/15/2016	JR	B	21.19
6/15/2016	JR	B	19.83
6/15/2016	JR	B	21.59
6/15/2016	JR	B	21.01
6/15/2016	JR	B	18.35
6/15/2016	JR	B	20.95
6/15/2016	JR	B	21.46
6/15/2016	JR	B	21.59
6/15/2016	JR	B	21.1
6/15/2016	JR	B	22.52
6/15/2016	JR	C	23.73
6/15/2016	JR	C	23.39
6/15/2016	JR	C	20.8
6/15/2016	JR	C	23.18
6/15/2016	JR	C	23.73
6/15/2016	JR	C	21.56
6/15/2016	JR	C	21.2
6/15/2016	JR	C	24.3
6/15/2016	JR	C	20.66
6/15/2016	JR	C	21.74
6/15/2016	JR	C	22.65
6/15/2016	JR	C	20.94
6/15/2016	JR	C	18.66
6/15/2016	JR	C	23.43
6/15/2016	JR	C	22.1
6/15/2016	JR	C	22.52
6/15/2016	JR	C	24.04
6/15/2016	JR	C	20.94
6/15/2016	SA	A	23.06
6/15/2016	SA	A	22.8
6/15/2016	SA	A	21.17
6/15/2016	SA	A	26.09
6/15/2016	SA	A	19.22
6/15/2016	SA	A	23.36
6/15/2016	SA	A	21.7
6/15/2016	SA	A	22.18
6/15/2016	SA	A	21.29
6/15/2016	SA	A	22.46
6/15/2016	SA	A	20.34
6/15/2016	SA	A	21.51
6/15/2016	SA	A	22
6/15/2016	SA	A	22.18
6/15/2016	SA	A	22.93
6/15/2016	SA	A	20.82
6/15/2016	SA	A	22.48
6/15/2016	SA	B	24.63
6/15/2016	SA	B	19.36
6/15/2016	SA	B	20.06
6/15/2016	SA	B	22.07
6/15/2016	SA	B	21.79
6/15/2016	SA	B	21.43
6/15/2016	SA	B	22.68
6/15/2016	SA	B	21.79
6/15/2016	SA	B	20.3
6/15/2016	SA	B	23.79
6/15/2016	SA	B	18.26
6/15/2016	SA	B	22.72
6/15/2016	SA	B	19.47
6/15/2016	SA	B	21.31
6/15/2016	SA	B	22.12
6/15/2016	SA	B	22.89
6/15/2016	SA	B	19.42
6/15/2016	SA	B	20.96
6/15/2016	SA	B	22.78
6/15/2016	SA	B	23.89
6/15/2016	SA	B	21.86
6/15/2016	SA	B	22.81
6/15/2016	SA	B	23.16
6/15/2016	SA	B	19.37
6/15/2016	SA	B	22.1
6/15/2016	SA	B	16.96
6/15/2016	SA	B	21.52
6/15/2016	SA	B	21.9
6/15/2016	SA	B	22.21
6/15/2016	SA	B	19.21
6/15/2016	SA	B	23.47
6/15/2016	SA	B	21.78
6/15/2016	SA	B-1	20.45
2016-10	DS	C	24.8
2016-10	DS	C	21.99
2016-10	DS	C	21.45
6/15/2016	SA	B-1	23.13
6/15/2016	SA	B-1	22.9
6/15/2016	SA	B-1	24.18
6/15/2016	SA	B-1	24.53
6/15/2016	SA	B-1	20.1
6/15/2016	SA	B-1	23
6/15/2016	SA	B-1	23.6
6/15/2016	SA	B-1	23.28
6/15/2016	SA	B-1	20.61
6/15/2016	SA	B-1	23.33
6/15/2016	SA	B-1	23.72
6/15/2016	SA	B-1	23.03
6/15/2016	SA	B-1	24.8
6/15/2016	SA	B-1	19.61
6/15/2016	SA	C	23.96
6/15/2016	SA	C	21.41
6/15/2016	SA	C	16.63
6/15/2016	SA	C	22.18
6/15/2016	SA	C	22.53
6/15/2016	SA	C	23.64
6/15/2016	SA	C	23.65
6/15/2016	SA	C	21.22
6/15/2016	SA	C	24.22
6/15/2016	SA	C	21.97
6/15/2016	SA	C	22.75
6/15/2016	SA	C	19.86
6/15/2016	SA	C	22.43
6/15/2016	SA	C	21.59
6/15/2016	SA	C	22.58
6/15/2016	SP	A	22.63
6/15/2016	SP	A	21.58
6/15/2016	SP	A	20.93
6/15/2016	SP	A	23.03
6/15/2016	SP	A	20.8
6/15/2016	SP	A	19.5
6/15/2016	SP	A	20.8
6/15/2016	SP	B	19.61
6/15/2016	SP	B	19.76
6/15/2016	SP	B	20.26
6/15/2016	SP	B	21.61
6/15/2016	SP	B	21.1
6/15/2016	SP	B	20.05
6/15/2016	SP	B	20.63
6/15/2016	SP	B	21.88
6/15/2016	SP	B	17.96
6/15/2016	SP	B	18.19
6/15/2016	SP	B	18.83
6/15/2016	SP	B	18.43
6/15/2016	SP	B	19.57
6/15/2016	SP	B	17.12
6/15/2016	SP	B	20.16
6/15/2016	SP	B	22.73
6/15/2016	SP	B	20.78
6/15/2016	SP	B	20.71
6/15/2016	SP	B	14.75
6/15/2016	SP	C	19.25
6/15/2016	SP	C	17.72
6/15/2016	SP	C	18.96
6/15/2016	SP	C	16.23
6/15/2016	SP	C	8.94
6/15/2016	SP	C	16.73
6/15/2016	SP	C	21.45
6/15/2016	SP	C	23.08
6/15/2016	SP	C	18.45
6/15/2016	SP	C	20.3
6/15/2016	SP	C	20.4
6/15/2016	SP	C	18.49
6/15/2016	SP	C	17.78
6/15/2016	SP	C	15.5
6/15/2016	SP	C	14.88
6/15/2016	SP	C	17.6
6/15/2016	SP	C	17.45
6/15/2016	SP	C	15.45
6/15/2016	SP	C	21.45
6/15/2016	SP	C	20.64
6/15/2016	SP	C	17.12
6/15/2016	SP	C	13.41
6/15/2016	SP	C	20.95
6/15/2016	SP	C	21.29
6/15/2016	SP	C	19.47
8/16/2016	DS	A	21.12
8/16/2016	DS	A	21.7
8/16/2016	DS	A	19.48
8/16/2016	DS	B	21.3
8/16/2016	DS	B	19.63
8/16/2016	DS	C	19.91
8/16/2016	JR	A	21.79
8/16/2016	JR	A	21.36
8/16/2016	JR	A	21.6
8/16/2016	JR	A	23.35
8/16/2016	JR	A	22.55
8/16/2016	JR	A	22.16
8/16/2016	JR	A	23.15
8/16/2016	JR	B	20.11
8/16/2016	JR	B	24.47
8/16/2016	JR	B	22.16
8/16/2016	JR	B	21.85
8/16/2016	JR	B	20.68
8/16/2016	JR	B	20.29
8/16/2016	JR	C	19.91
8/16/2016	JR	C	20.69
8/16/2016	JR	C	20.53
8/16/2016	JR	C	21.84
8/16/2016	JR	C	23.83
8/16/2016	JR	C	19.5
8/16/2016	JR	C	22.17
8/16/2016	SA	A	21.9
8/16/2016	SA	A	18.73
8/16/2016	SA	A	20.17
8/16/2016	SA	A	20.93
8/16/2016	SA	B	20.87
8/16/2016	SA	B	22.22
8/16/2016	SA	B	21.26
8/16/2016	SA	B	21.42
8/16/2016	SA	B	25.18
8/16/2016	SA	B	23.5
8/16/2016	SA	B	22.33
8/16/2016	SA	B	23.47
8/16/2016	SA	B	21.6
8/16/2016	SA	B	22.65
8/16/2016	SA	B	19.8
8/16/2016	SA	B	23.84
8/16/2016	SA	B	22.45
8/16/2016	SA	B	21.16
8/16/2016	SA	B	23.92
8/16/2016	SA	B	22.82
8/16/2016	SA	B	24.64
8/16/2016	SA	B	23.82
8/16/2016	SA	B	23.06
8/16/2016	SA	B	21.19
8/16/2016	SA	B	23.44
8/16/2016	SA	B	23.15
8/16/2016	SA	B	22.16
8/16/2016	SA	B	21.18
8/16/2016	SA	B	19.88
8/16/2016	SA	B	23.12
8/16/2016	SA	B	25.56
8/16/2016	SA	B	19.97
8/16/2016	SA	B	23.03
8/16/2016	SA	B	25.18
8/16/2016	SA	B	19.87
8/16/2016	SA	B	21.57
8/16/2016	SA	C	22.34
8/16/2016	SA	C	20.11
8/16/2016	SA	C	23.97
8/16/2016	SA	C	21.48
8/16/2016	SA	C	20.29
8/16/2016	SA	C	22.51
8/16/2016	SA	C	20.87
8/16/2016	SA	C	20.95
8/16/2016	SA	C	22.91
8/16/2016	SA	C	20.02
8/16/2016	SA	C	23.36
8/16/2016	SA	C	22.67
8/16/2016	SA	C	23.71
8/16/2016	SA	C	21.34
8/16/2016	SA	C	22.66
8/16/2016	SA	C	19.99
8/16/2016	SA	C	19.49
8/16/2016	SA	C	20.25
8/16/2016	SA	C	16.32
8/16/2016	SP	A	21.36
8/16/2016	SP	A	21.89
8/16/2016	SP	A	21.84
8/16/2016	SP	A	19.83
8/16/2016	SP	A	21.45
8/16/2016	SP	A	21.47
8/16/2016	SP	A	23.19
8/16/2016	SP	A	20.19
8/16/2016	SP	A	21.02
8/16/2016	SP	A	21.86
8/16/2016	SP	A	20.91
8/16/2016	SP	A	21.6
8/16/2016	SP	A	21.64
8/16/2016	SP	A	21.73
8/16/2016	SP	B	21.68
8/16/2016	SP	B	20.56
8/16/2016	SP	B	21.43
8/16/2016	SP	B	23.26
8/16/2016	SP	B	21.87
8/16/2016	SP	B	21.23
8/16/2016	SP	B	21.15
8/16/2016	SP	B	20.85
10/11/2016	DS	A	17.24
10/11/2016	DS	A	20
10/11/2016	DS	A	21.65
10/11/2016	DS	A	20.88
10/11/2016	DS	B	21.05
10/11/2016	DS	C	24.8
10/11/2016	DS	C	21.99
10/11/2016	DS	C	21.45
10/11/2016	DS	C	24.2
10/11/2016	JR	A	22.16
10/11/2016	JR	A	22.79
10/11/2016	JR	A	20.68
10/11/2016	JR	B	23.9
10/11/2016	JR	B	22.1
10/11/2016	SA	A	21.47
10/11/2016	SA	B	22.82
10/11/2016	SA	B	22.31
10/11/2016	SA	B	25.08
10/11/2016	SA	B	22.35
10/11/2016	SA	B	22.22
10/11/2016	SA	B	24.77
10/11/2016	SA	B	22.07
10/11/2016	SA	B	23.79
10/11/2016	SA	B	22.54
10/11/2016	SA	B	19.13
10/11/2016	SA	B	22.02
10/11/2016	SA	B	23.6
10/11/2016	SA	B	24.8
10/11/2016	SA	B	21.62
10/11/2016	SA	B	23.18
10/11/2016	SA	B	21.35
10/11/2016	SA	B	23.47
10/11/2016	SA	B	21.36
10/11/2016	SA	B	21.17
10/11/2016	SA	B	22.71
10/11/2016	SA	B	22.19
10/11/2016	SA	B	24.79
10/11/2016	SA	B	22.15
10/11/2016	SA	B	21.92
10/11/2016	SA	B	22.69
10/11/2016	SA	B	21.16
10/11/2016	SA	B	21.59
10/11/2016	SA	B	21.01
10/11/2016	SA	B	21.08
10/11/2016	SA	B	20.52
10/11/2016	SA	B-1	23.14
10/11/2016	SA	B-1	16.15
10/11/2016	SA	B-1	21.47
10/11/2016	SA	B-1	22.11
10/11/2016	SA	B-1	22.7
10/11/2016	SA	B-1	22.31
10/11/2016	SA	B-1	25.82
10/11/2016	SA	B-1	20.57
10/11/2016	SA	B-1	19.54
10/11/2016	SA	B-1	22.74
10/11/2016	SA	B-1	21.93
10/11/2016	SA	B-1	22.98
10/11/2016	SA	B-1	23.58
10/11/2016	SA	B-1	23.04
10/11/2016	SA	B-1	23.01
10/11/2016	SA	B-1	21
10/11/2016	SA	B-1	22.57
10/11/2016	SA	B-1	20.09
10/11/2016	SA	B-1	16
10/11/2016	SA	B-2	19.99
10/11/2016	SA	B-2	24.46
10/11/2016	SA	B-2	21.1
10/11/2016	SA	B-2	22.25
10/11/2016	SA	B-2	20.22
10/11/2016	SA	B-2	20.55
10/11/2016	SA	B-2	23.02
10/11/2016	SA	B-2	24.1
10/11/2016	SA	B-2	22.67
10/11/2016	SA	B-2	21.31
10/11/2016	SA	B-2	19.38
10/11/2016	SA	B-2	23.75
10/11/2016	SA	B-2	20.08
10/11/2016	SA	B-2	24.02
10/11/2016	SA	B-2	22.25
10/11/2016	SA	B-2	23.78
10/11/2016	SA	B-2	23.06
10/11/2016	SA	B-2	23.72
10/11/2016	SA	B-2	21.82
10/11/2016	SA	B-2	24.26
10/11/2016	SA	B-2	18.37
10/11/2016	SA	B-2	23.18
10/11/2016	SA	B-2	21.3
10/11/2016	SA	B-2	23.02
10/11/2016	SA	B-2	23.66
10/11/2016	SA	B-2	21.03
10/11/2016	SA	B-2	23.4
10/11/2016	SA	B-2	21.36
10/11/2016	SA	B-2	20.14
10/11/2016	SA	B-2	20.76
10/11/2016	SA	B-2	24.82
10/11/2016	SA	B-2	21.26
10/11/2016	SA	B-2	21.83
10/11/2016	SA	B-2	18.64
10/11/2016	SA	C	20.87
10/11/2016	SA	C	20.15
10/11/2016	SA	C	22.93
10/11/2016	SA	C	21.83
10/11/2016	SA	C	19.6
10/11/2016	SA	C	23.58
10/11/2016	SA	C	20.09
10/11/2016	SA	C	21.49
10/11/2016	SA	C	23
10/11/2016	SA	C	23.83
10/11/2016	SA	C	22.37
10/11/2016	SA	C	21
10/11/2016	SA	C	20.15
10/11/2016	SA	C	21.32
10/11/2016	SA	C	21.15
10/11/2016	SA	C	23.56
10/11/2016	SP	A	20.88
10/11/2016	SP	A	21.87
10/11/2016	SP	A	21.42
10/11/2016	SP	A	21.82
10/11/2016	SP	A	19.91
10/11/2016	SP	A	22.99
10/11/2016	SP	B	22.58
10/11/2016	SP	B	20.96
10/11/2016	SP	B	21.7
10/11/2016	SP	B	21.44
10/11/2016	SP	B	20.69
10/11/2016	SP	B	19.76
10/11/2016	SP	B	19.78
10/11/2016	SP	B	19.74
10/11/2016	SP	B	23.72
10/11/2016	SP	B	20.7
10/11/2016	SP	B	21.61
2/1/2017	DS	A	19.8
2/1/2017	DS	A	20.7
2/1/2017	DS	A	21.29
2/1/2017	DS	A	20.94
2/1/2017	DS	A	19.54
2/1/2017	DS	C	21.1
2/1/2017	DS	C	18.48
2/1/2017	DS	C	22.37
2/1/2017	DS	C	21.66
2/1/2017	DS	C	21.18
2/1/2017	DS	C	16.49
2/1/2017	JR	A	22.23
2/1/2017	JR	B	23.26
2/1/2017	JR	B	21.06
2/1/2017	JR	B	20.83
2/1/2017	JR	B	23.82
2/1/2017	JR	B	23.24
2/1/2017	SA	A	21.21
2/1/2017	SA	B	21.43
2/1/2017	SA	B	21.11
2/1/2017	SA	B	19.33
2/1/2017	SA	B	20.69
2/1/2017	SA	B	23.83
2/1/2017	SA	B	22.73
2/1/2017	SA	B	21.11
2/1/2017	SA	B	23.03
2/1/2017	SA	B	19.22
2/1/2017	SA	B	23.69
2/1/2017	SA	B	22.77
2/1/2017	SA	B	21.63
2/1/2017	SA	B	20.96
2/1/2017	SA	B	19.48
2/1/2017	SA	B	19.13
2/1/2017	SA	B	23.13
2/1/2017	SA	B	19.9
2/1/2017	SA	B	22.78
2/1/2017	SA	B	19.63
2/1/2017	SA	B	20.83
2/1/2017	SA	B	20.8
2/1/2017	SA	B	20.24
2/1/2017	SA	B	23.38
2/1/2017	SA	B	23.12
2/1/2017	SA	B	20.33
2/1/2017	SA	B	19.54
2/1/2017	SA	B	23.22
2/1/2017	SA	B	18.46
2/1/2017	SA	B	19.72
2/1/2017	SA	B	20.02
2/1/2017	SA	B	21.71
2/1/2017	SA	B	22.06
2/1/2017	SA	B	20.39
2/1/2017	SA	B	22.42
2/1/2017	SA	B	21.25
2/1/2017	SA	B	19.38
2/1/2017	SA	B	22.03
2/1/2017	SA	B	20.7
2/1/2017	SA	B	21.83
2/1/2017	SA	B	22.82
2/1/2017	SA	B	24.03
2/1/2017	SA	B	21.81
2/1/2017	SA	B	21.18
2/1/2017	SA	B	22.77
2/1/2017	SA	B	22.22
2/1/2017	SA	B	19.75
2/1/2017	SA	B	20.96
2/1/2017	SA	B	22.54
2/1/2017	SA	B	21.3
2/1/2017	SA	B	21.94
2/1/2017	SA	B	21.93
2/1/2017	SA	B	22.63
2/1/2017	SA	B	18.4
2/1/2017	SA	B	20.58
2/1/2017	SA	B	21.98
2/1/2017	SA	B	22.05
2/1/2017	SA	B-1	23.99
2/1/2017	SA	B-1	21.81
2/1/2017	SA	B-1	18.7
2/1/2017	SA	B-1	23.87
2/1/2017	SA	B-1	23.56
2/1/2017	SA	B-1	19.42
2/1/2017	SA	B-1	24.09
2/1/2017	SA	B-1	24.21
2/1/2017	SA	B-1	21.59
2/1/2017	SA	B-1	22.11
2/1/2017	SA	B-1	23.77
2/1/2017	SA	B-1	20.67
2/1/2017	SA	B-1	20.94
2/1/2017	SA	B-1	18.26
2/1/2017	SA	B-1	21.54
2/1/2017	SA	B-1	21.06
2/1/2017	SA	B-1	19.83
2/1/2017	SA	B-1	22.9
2/1/2017	SA	B-1	23.14
2/1/2017	SA	B-1	23.01
2/1/2017	SA	B-1	20.17
2/1/2017	SA	B-1	20.55
2/1/2017	SA	B-1	22.38
2/1/2017	SA	B-1	23.37
2/1/2017	SA	B-1	22.14
2/1/2017	SA	B-1	21.37
2/1/2017	SA	B-1	22.04
2/1/2017	SA	B-1	18.9
2/1/2017	SA	B-1	11.74
2/1/2017	SA	B-2	24.25
2/1/2017	SA	B-2	22.98
2/1/2017	SA	B-2	22.03
2/1/2017	SA	B-2	20.24
2/1/2017	SA	B-2	19.88
2/1/2017	SA	B-2	23.25
2/1/2017	SA	B-2	20.64
2/1/2017	SA	B-2	22.55
2/1/2017	SA	B-2	22.28
2/1/2017	SA	B-2	19.99
2/1/2017	SA	B-2	21.18
2/1/2017	SA	B-2	21.6
2/1/2017	SA	B-2	22.08
2/1/2017	SA	B-2	24.22
2/1/2017	SA	B-2	21.72
2/1/2017	SA	B-2	22.12
2/1/2017	SA	B-2	23.01
2/1/2017	SA	B-2	21.7
2/1/2017	SA	B-2	20.54
2/1/2017	SA	B-2	21.43
2/1/2017	SA	B-2	23.03
2/1/2017	SA	B-2	20.58
2/1/2017	SA	B-2	22
2/1/2017	SA	B-2	20.91
2/1/2017	SA	B-2	21.33
2/1/2017	SA	B-2	23.42
2/1/2017	SA	B-2	21.52
2/1/2017	SA	B-2	19.33
2/1/2017	SA	C	21.56
2/1/2017	SA	C	20.79
2/1/2017	SA	C	25.04
2/1/2017	SA	C	22.61
2/1/2017	SA	C	21.3
2/1/2017	SA	C	22.35
2/1/2017	SA	C	25.4
2/1/2017	SA	C	21.17
2/1/2017	SA	C	23.73
2/1/2017	SA	C	24.03
2/1/2017	SA	C	21.39
2/1/2017	SA	C	19.17
2/1/2017	SA	C	24.67
2/1/2017	SP	A	15.23
2/1/2017	SP	A	22.12
2/1/2017	SP	A	22.52
2/1/2017	SP	A	22.94
2/1/2017	SP	A	19.66
2/1/2017	SP	B	18.91
2/1/2017	SP	B	22.33
2/1/2017	SP	B	17.81
2/1/2017	SP	B	21.91
2/1/2017	SP	B	21.87
2/1/2017	SP	C	22.55
2/1/2017	SP	C	21.2
5/9/2017	DS	A	22.28
5/9/2017	DS	A	20.54
5/9/2017	DS	B	23.42
5/9/2017	DS	B	22.86
5/9/2017	DS	B	21.22
5/9/2017	DS	C	24.67
5/9/2017	DS	C	22.83
5/9/2017	DS	C	22.19
5/9/2017	DS	C	21.38
5/9/2017	DS	C	20.29
5/9/2017	JR	A	22.38
5/9/2017	JR	A	22.24
5/9/2017	JR	A	21.81
5/9/2017	JR	A	21.68
5/9/2017	JR	A	21.67
5/9/2017	JR	A	21.61
5/9/2017	JR	A	21.23
5/9/2017	JR	B	24.04
5/9/2017	JR	B	23.33
5/9/2017	JR	B	21.71
5/9/2017	JR	C	23.46
5/9/2017	JR	C	23.23
5/9/2017	JR	C	23.21
5/9/2017	JR	C	22.85
5/9/2017	JR	C	22.63
5/9/2017	JR	C	20.96
5/9/2017	SA	A	21.95
5/9/2017	SA	A	20.14
5/9/2017	SA	B	24.55
5/9/2017	SA	B	24.17
5/9/2017	SA	B	23.81
5/9/2017	SA	B	23.45
5/9/2017	SA	B	23.19
5/9/2017	SA	B	23.05
5/9/2017	SA	B	22.93
5/9/2017	SA	B	22.91
5/9/2017	SA	B	22.78
5/9/2017	SA	B	22.75
5/9/2017	SA	B	22.46
5/9/2017	SA	B	21.84
5/9/2017	SA	B	22.31
5/9/2017	SA	B	22.15
5/9/2017	SA	B	22.12
5/9/2017	SA	B	21.48
5/9/2017	SA	B	21.12
5/9/2017	SA	B	20.74
5/9/2017	SA	B	20.14
5/9/2017	SA	C	27.26
5/9/2017	SA	C	25.01
5/9/2017	SA	C	24.79
5/9/2017	SA	C	23.01
5/9/2017	SA	C	22.99
5/9/2017	SA	C	22.63
5/9/2017	SA	C	22.61
5/9/2017	SA	C	21.75
5/9/2017	SA	C	21.64
5/9/2017	SA	C	21.26
5/9/2017	SA	C	21.02
5/9/2017	SA	C	18.35
5/9/2017	SP	A	24.2
5/9/2017	SP	A	23.8
5/9/2017	SP	A	23.07
5/9/2017	SP	A	22.59
5/9/2017	SP	A	22.34
5/9/2017	SP	A	21.92
5/9/2017	SP	A	21.86
5/9/2017	SP	A	21.47
5/9/2017	SP	A	21.44
5/9/2017	SP	A	21.4
5/9/2017	SP	A	21.38
5/9/2017	SP	A	21.38
5/9/2017	SP	A	21.37
5/9/2017	SP	A	21.36
5/9/2017	SP	A	21.33
5/9/2017	SP	A	21.32
5/9/2017	SP	A	20.93
5/9/2017	SP	A	20.6
5/9/2017	SP	A	20.53
5/9/2017	SP	A	20.34
5/9/2017	SP	A	20.3
5/9/2017	SP	A	19.93
5/9/2017	SP	A	19.9
5/9/2017	SP	A	19.39
5/9/2017	SP	A	18.25
5/9/2017	SP	B	20.8
5/9/2017	SP	B	20.6
5/9/2017	SP	B	19.7
5/9/2017	SP	B	19.18
5/9/2017	SP	C	22.75
5/9/2017	SP	C	22.58
5/9/2017	SP	C	22.44
5/9/2017	SP	C	22.09
5/9/2017	SP	C	21.61
5/9/2017	SP	C	20.53
5/9/2017	SP	C	20.14
5/9/2017	SP	C	19.9
5/9/2017	SP	C	19.6
9/7/2017	DS	A	21.91
9/7/2017	DS	B	22.22
9/7/2017	DS	B	18.96
9/7/2017	DS	B	22.66
9/7/2017	DS	B	20.01
9/7/2017	DS	B	20.75
9/7/2017	DS	B	18.75
9/7/2017	DS	B	19.95
9/7/2017	DS	B	21.98
9/7/2017	DS	C	17.28
9/7/2017	DS	C	21.21
9/7/2017	DS	C	22.94
9/7/2017	DS	C	20.91
9/7/2017	DS	C	19.87
9/7/2017	DS	C	22.23
9/7/2017	DS	C	21.22
9/7/2017	JR	A	24
9/7/2017	JR	A	20.72
9/7/2017	JR	A	23.98
9/7/2017	JR	A	22.74
9/7/2017	JR	A	22.78
9/7/2017	JR	A	21.62
9/7/2017	JR	B	22.14
9/7/2017	JR	C	24.11
9/7/2017	JR	C	20.78
9/7/2017	JR	C	21.37
9/7/2017	SA	A	21.59
9/7/2017	SA	A	21.6
9/7/2017	SA	A	20.6
9/7/2017	SA	A	22.06
9/7/2017	SA	B	21.98
9/7/2017	SA	B	21.4
9/7/2017	SA	B	21.52
9/7/2017	SA	B	22.24
9/7/2017	SA	B	22.11
9/7/2017	SA	B	21.21
9/7/2017	SA	B	23.63
9/7/2017	SA	B	21.56
9/7/2017	SA	B	22.66
9/7/2017	SA	B	22.1
9/7/2017	SA	B	22.39
9/7/2017	SA	B	21.32
9/7/2017	SA	B	21.4
9/7/2017	SA	C	20.93
9/7/2017	SA	C	21.77
9/7/2017	SA	C	20.35
9/7/2017	SA	C	22.15
9/7/2017	SA	C	22.11
9/7/2017	SA	C	21.12
9/7/2017	SA	C	23.7
9/7/2017	SP	A	22.07
9/7/2017	SP	A	19.13
9/7/2017	SP	A	21.35
9/7/2017	SP	A	22.14
9/7/2017	SP	A	17.56
9/7/2017	SP	A	20.03
9/7/2017	SP	B	20.77
9/7/2017	SP	B	20.9
9/7/2017	SP	B	21.48
9/7/2017	SP	B	21.57
9/7/2017	SP	C	20.55
9/7/2017	SP	C	19.54
9/7/2017	SP	C	21.69
9/7/2017	SP	C	21.65
9/7/2017	SP	C	18.17
9/7/2017	SP	C	21.85
10/26/2017	DS	A	22.68
10/26/2017	DS	B	23.48
10/26/2017	DS	B	19.67
10/26/2017	DS	B	21.52
10/26/2017	DS	B	19.52
10/26/2017	DS	B	21.65
10/26/2017	DS	B	17.97
10/26/2017	DS	C	20.58
10/26/2017	DS	C	17.75
10/26/2017	JR	A	23.18
10/26/2017	JR	A	20.63
10/26/2017	JR	A	22.62
10/26/2017	JR	A	22.53
10/26/2017	JR	B	20.42
10/26/2017	JR	B	22.79
10/26/2017	JR	B	20.49
10/26/2017	JR	B	20.87
10/26/2017	JR	B	23.88
10/26/2017	JR	B	19.42
10/26/2017	JR	B	21.87
10/26/2017	JR	B	23.5
10/26/2017	JR	B	18.3
10/26/2017	JR	B	18.91
10/26/2017	JR	B	21.84
10/26/2017	JR	C	22.35
10/26/2017	JR	C	23.46
10/26/2017	JR	C	20.67
10/26/2017	SA	A	22.49
10/26/2017	SA	A	23.37
10/26/2017	SA	A	23.14
10/26/2017	SA	A	23.39
10/26/2017	SA	A	23.19
10/26/2017	SA	A	21.62
10/26/2017	SA	A	22.43
10/26/2017	SA	A	20.69
10/26/2017	SA	A	21.28
10/26/2017	SA	A	18.37
10/26/2017	SA	A	25.27
10/26/2017	SA	A	20.77
10/26/2017	SA	A	21.44
10/26/2017	SA	A	20.37
10/26/2017	SA	A	22.51
10/26/2017	SA	A	22.2
10/26/2017	SA	A	22.37
10/26/2017	SA	A	21.6
10/26/2017	SA	A	20.91
10/26/2017	SA	A	24.33
10/26/2017	SA	A	21.76
10/26/2017	SA	A	21.59
10/26/2017	SA	A	21.51
10/26/2017	SA	A	20.08
10/26/2017	SA	A	23.66
10/26/2017	SA	B	23.34
10/26/2017	SA	B	22.45
10/26/2017	SA	B	20.45
10/26/2017	SA	B	21.61
10/26/2017	SA	B	22.87
10/26/2017	SA	B	20.95
10/26/2017	SA	B	21.16
10/26/2017	SA	B	21.87
10/26/2017	SA	B	22.56
10/26/2017	SA	B	22.16
10/26/2017	SA	B	23.6
10/26/2017	SA	B	21.19
10/26/2017	SA	B	22.7
10/26/2017	SA	B	22.43
10/26/2017	SA	B	23.76
10/26/2017	SA	B	20.78
10/26/2017	SA	B	20.3
10/26/2017	SA	B	24.28
10/26/2017	SA	B	22.69
10/26/2017	SA	B	22.38
10/26/2017	SA	B	23.81
10/26/2017	SA	B	20.83
10/26/2017	SA	C	22.72
10/26/2017	SA	C	23.56
10/26/2017	SA	C	21.78
10/26/2017	SA	C	22.78
10/26/2017	SA	C	23.17
10/26/2017	SA	C	23.58
10/26/2017	SA	C	23.36
10/26/2017	SA	C	22.13
10/26/2017	SA	C	20.92
10/26/2017	SP	C	19.28
10/26/2017	SP	C	19.37
1/25/2018	DS	A	20.96
1/25/2018	DS	A	21.02
1/25/2018	JR	A	21.37
1/25/2018	JR	A	23.12
1/25/2018	JR	A	23.15
1/25/2018	JR	A	23.65
1/25/2018	JR	A	22.68
1/25/2018	JR	B	22.13
1/25/2018	JR	B	22.52
1/25/2018	JR	B	22.18
1/25/2018	JR	C	19.44
1/25/2018	JR	C	22.46
1/25/2018	JR	C	21.08
1/25/2018	SA	A	18.72
1/25/2018	SA	A	21.88
1/25/2018	SA	A	19.39
1/25/2018	SA	A	17.41
1/25/2018	SA	A	21
1/25/2018	SA	A	21.27
1/25/2018	SA	A	17.01
1/25/2018	SA	B	22.01
1/25/2018	SA	B	18.17
1/25/2018	SA	B	23.11
1/25/2018	SA	B	21.5
1/25/2018	SA	B	22.87
1/25/2018	SA	B	18.01
1/25/2018	SA	B	21.37
1/25/2018	SA	B	20.15
1/25/2018	SA	B	20.32
1/25/2018	SA	B	20.88
1/25/2018	SA	B	19.52
1/25/2018	SA	B	22.92
1/25/2018	SA	B	21.23
1/25/2018	SA	B	22.42
1/25/2018	SA	B	19.48
1/25/2018	SA	B	20.72
1/25/2018	SA	B	22.48
1/25/2018	SA	B	20.99
1/25/2018	SA	B	22.39
1/25/2018	SA	B	20.78
1/25/2018	SA	B	20.99
1/25/2018	SA	B	21.3
1/25/2018	SA	B	20.44
1/25/2018	SA	B	19.83
1/25/2018	SA	B	22.58
1/25/2018	SA	B	21.04
1/25/2018	SA	B	22.54
1/25/2018	SA	B	19.25
1/25/2018	SA	C	22.4
1/25/2018	SA	C	25.68
1/25/2018	SA	C	21.79
1/25/2018	SA	C	23.28
1/25/2018	SA	C	18.65
1/25/2018	SA	C	23.61
1/25/2018	SA	C	23.61
1/25/2018	SA	C	21.86
1/25/2018	SA	C	21.95
1/25/2018	SA	C	20.96
1/25/2018	SA	C	22.16
1/25/2018	SA	C	20.9
1/25/2018	SA	C	22.77
1/25/2018	SA	C	22.91
1/25/2018	SA	C	17.64
1/25/2018	SA	C	21.48
1/25/2018	SA	C	23.68
1/25/2018	SA	C	25.42
1/25/2018	SA	C	23.95
1/25/2018	SA	C	21.89
1/25/2018	SA	C	21.59
1/25/2018	SA	C	19.69
1/25/2018	SA	C	23.05
1/25/2018	SP	A	19.14
1/25/2018	SP	A	20.4
1/25/2018	SP	A	20.71
1/25/2018	SP	A	22.05
1/25/2018	SP	A	19.73
1/25/2018	SP	B	17.06
1/25/2018	SP	B	18.78
1/25/2018	SP	B	16.24
1/25/2018	SP	B	22.51
1/25/2018	SP	C	23.24
1/25/2018	SP	C	19.1
1/25/2018	SP	C	18.49
1/25/2018	SP	C	22.35
1/25/2018	SP	C	20.37
1/25/2018	SP	C	19.23
1/25/2018	SP	C	23.95
1/25/2018	SP	C	18.58
1/25/2018	SP	C	22.19
1/25/2018	SP	C	21.23
